# Supplementary material for: CaRinDB: an integrated database of common cancer mutations and residue interaction network parameters
Source: Bioinform Adv. 2026 Jan 25;6(1):vbaf313. doi: 10.1093/bioadv/vbaf313 (PMC12872580; doi:10.1093/bioadv/vbaf313)
Supplement: vbaf313_Supplementary_Data [file vbaf313_supplementary_data.zip]

Archive with 3 entries (3 files):
- ID__BIOADV-2025-263_-_Supplementary_Material_-_new.docx
- Supplementary Figure 2.png
- SupplementaryFigure_1.png
